# Supplementary material for: Dataset on the integrated downdraft gasifier and multi integrated gas cleaner system (IGCS) for municipal solid waste (MSW)
Source: Data Brief. 2020 Apr 19;30:105521. doi: 10.1016/j.dib.2020.105521 (PMC7215098; doi:10.1016/j.dib.2020.105521)
Supplement: Supplementary file 2 [file mmc2.xml]

<?xml version="1.0" encoding="utf-8" standalone="no"?>
<data>
  <datasets>
    <author>agung.pambudi@staff.uns.ac.id</author>
    <type>0</type>
    <dataset>
      <value>6</value>
      <reason>Other (please explain)</reason>
      <comments>I have submitted my raw data as a supplementary data file along with my manuscript.</comments>
    </dataset>
  </datasets>
</data>
